# Supplementary material for: Differential COVID-19 Symptoms Given Pandemic Locations, Time, and Comorbidities During the Early Pandemic
Source: Front Med (Lausanne). 2022 Jan 28;9:770031. doi: 10.3389/fmed.2022.770031 (PMC8831795; doi:10.3389/fmed.2022.770031)
Supplement: Supplementary file 1 [file Table_1.xlsx]

## Sheet: Supplementary File 1
Paper	1st Author	Title	Journal name	Research Date	Publication date	PMID	Patient number	Region
1	Mao L	Neurologic Manifestations of Hospitalized Patients With Coronavirus Disease 2019 in Wuhan, China.	JAMA Neurology	1.16-2.19	2020 Jun 1	32275288	214	China
2	Lu Y	Cerebral Micro-Structural Changes in COVID-19 Patients - An MRI-based 3-month Follow-up Study.	EClinicalMedicine	in January and February	2020 Aug	32838240	60	China
3	Xiaobo Yang	Clinical course and outcomes of critically ill patients with SARS-CoV-2 pneumonia in Wuhan, China: a single-centered, retrospective, observational study	Lancet Respir Med	2019.12-2020.1.26	2020 Apr	32119827	52	China
4	Huang C	Clinical features of patients infected with 2019 novel coronavirus in Wuhan, China	The Lancet Journal	1.02*	2020 January	31986264	41	China
5	Wei-Jie Guan	Clinical Characteristics of Coronavirus Disease 2019 in China	N Engl J Med	Before1.29	2020 Apr 30	32109013	1099	China 552 hospital
6	Huijun Chen	Clinical characteristics and intrauterine vertical transmission potential of COVID-19 infection in nine pregnant women: a retrospective review of medical records	The Lancet Journal	1.20-1.31	2020 Mar 7	32151335	9	China Wuhan
7	Kevin Roe	Explanation for COVID-19 Infection Neurological Damage and Reactivations	Transbound Emerg Dis	1.16-2.19	2020 Jul	32320129	214	China
8	Nanshan Chen	Epidemiological and clinical characteristics of 99 cases of 2019 novel coronavirus pneumonia in Wuhan, China: a descriptive study	Lancet	1.01-1.20	2020 Feb 15	32007143	99	China Wuhan
9	Dawei Wang	Clinical Characteristics of 138 Hospitalized Patients With 2019 Novel Coronavirus–Infected Pneumonia in Wuhan, China	JAMA	1.01-1.28	2020 Mar 17	32031570	138	China Wuhan
10	Zhang JJ	Clinical Characteristics of 140 Patients Infected With SARS-CoV-2 in Wuhan, China	Allergy	1.16-2.13	2020 Jul	32077115	140	China Wuhan
11	Tian S	Characteristics of COVID-19 Infection in Beijing	J Infect	By Feb 10	2020 Apr	32112886	262	China Beijing
12	Andrea Lovato	Clinical Presentation of COVID-19: A Systematic Review Focusing on Upper Airway Symptoms	Ear Nose Throat J	2.24-3.1	Epub 2020 Apr 13	32283980	1556	China Summary
13	Dell'Era V	Smell and taste disorders during COVID-19 outbreak: Cross-sectional study on 355 patients.	Head Neck	3.10-3.30	2020 Jul	32524707	355	Italy
14	Vacchiano V	Early neurological manifestations of hospitalized COVID-19 patients.	Neurol Sci		2020 Jul 2	32617738	108	Italy
15	Petrocelli M	Remote psychophysical evaluation of olfactory and gustatory functions in early-stage coronavirus disease 2019 patients: the Bologna experience of 300 cases.	J Laryngol Otol	4.16-5.2	2020 Jul	32605666	300	Italy
16	Lovato A	Clinical characteristics associated with persistent olfactory and taste alterations in COVID-19: A preliminary report on 121 patients.	Am J Otolaryngol		Epub 2020 May 26	32516656	121	Italy
17	Barillari MR	A structural equation model to examine the clinical features of mild-to-moderate COVID-19: A multicenter Italian study.	J Med Virol	from March	Epub 2020 Aug 2	32710639	179	Italy
18	Cristina Bezzio	Outcomes of COVID-19 in 79 patients with IBD in Italy: an IG-IBD study	Gut	3.11-3.29	2020 Jun	32354990	79	Italy
19	Luigi Angelo Vaira	Objective evaluation of anosmia and ageusia in COVID‐19 patients: Single‐center experience on 72 cases	Head Neck	3.31-4.6	2020 Jun	32342566	72	Italy Sassari
20	Giacomo Spinato	Alterations in Smell or Taste in Mildly Symptomatic Outpatients With SARS-CoV-2 Infection	JAMA	3.19-3.22	2020 May 26	32320008	202	Italy
21	Andrea Giacomelli	Self-reported Olfactory and Taste Disorders in Patients With Severe Acute Respiratory Coronavirus 2 Infection: A Cross-sectional Study	Clin Infect Dis	before 3.19	2020 Jul 28	32215618	59	Italy Milan
22	Luigi Angelo Vaira	Validation of a self‐administered olfactory and gustatory test for the remotely evaluation of COVID‐19 patients in home quarantine	Head Neck	4.9-4.10	2020 Jul	32357379	33	Italy Sassari
23	Roland LT	Smell and taste symptom-based predictive model for COVID-19 diagnosis.	Int Forum Allergy Rhinol	3.31-4.10	2020 Jul	32363809	145	USA
24	Bergquist SH	Non-hospitalized Adults with COVID-19 Differ Noticeably from Hospitalized Adults in Their Demographic, Clinical,and Social Characteristics.	SN Compr Clin Med	3.24-4.10	2020 Aug 14	32838186	208	USA
25	Kempker RR	Loss of Smell and Taste Among Healthcare Personnel Screened for Coronavirus 2019.	Clin Infect Dis		2020 Jun 28	32743642	283	USA
26	Yan CH	Association of chemosensory dysfunction and COVID-19 in patients presenting with influenza-like symptoms.	International Forum of Allergy & Rhinology	3.3-3.29	2020 Jul	32279441	102	USA
27	COVID-19 Investigation Team	Clinical and Virologic Characteristics of the First 12 Patients With Coronavirus Disease 2019 (COVID-19) in the United States	Nat Med	1.20-2.5	2020 Jun	32327757	12	USA
28	Parag Goyal	Clinical Characteristics of Covid-19 in New York City	N Engl J Med	3.3-3.27	2020 Jun 11	32302078	393	New York
29	Leonidas Palaiodimos	Severe obesity is associated with higher in-hospital mortality in a cohort of patients with COVID-19 in the Bronx, New York	Metabolism	3.9-3.22	2020 Jul	32422233	200	USA New York
30	Nobel YR	Gastrointestinal Symptoms and COVID-19: Case-Control Study From the United States	Gastroenterology	3.10-3.21	2020 Jul	32294477	278	USA New York
31	Eli S Rosenberg	Association of Treatment With Hydroxychloroquine or Azithromycin With In-Hospital Mortality in Patients With COVID-19 in New York State	JAMA	3.15-3.28	2020 Jun 23	32392282	735	USA New York
32	Carol H Yan	Self-reported olfactory loss associates with outpatient clinical course in Covid-19	Int Forum Allergy Rhinol	3.3-4.8	2020 Jul	32329222	128	San Diego, USA
33	G-U Kim	Clinical characteristics of asymptomatic and symptomatic patients with mild COVID-19	Clin Microbiol Infect	3.12-3.16	2020 Jul	32360780	172	South Korea
34	Eu Suk Kim	Clinical Course and Outcomes of Patients With Severe Acute Respiratory Syndrome Coronavirus 2 Infection: A Preliminary Report of the First 28 Patients From the Korean Cohort Study on COVID-19	J Korean Med Sci	1.19-2.17	2020 Apr 6	32242348	28	South Korea
35	Ken-Ichiro Kobayashi	Clinical characteristics of patients with COVID-19 in Japan: a single-center case series	J Infect Dis	2.13-2.25	2020 Jun 29	32382746	6	Japan
36	Seyed Hamidreza Bagheri	Coincidence of COVID-19 epidemic and olfactory dysfunction outbreak	Med J Islam Repub Iran	3.12-2.17	2020 Jun 15	32974228	10069	Iran
37	Shima T Moein	Smell dysfunction: a biomarker for COVID‐19	Int Forum Allergy Rhinol	3.21-3.23 or 03.31-04.05	2020 Aug	32301284	60	Tehran, Iran
38	AB Docherty,	Features of 20 133 UK patients in hospital with covid-19 using the ISARIC WHO Clinical Characterisation Protocol: prospective observational cohort study	BMJ	2.02-4.18	2020 Apr 28	32444460	20133	UK（166 UK hospitals）
39	Pablo N Perez-Guzman	Clinical characteristics and predictors of outcomes of hospitalised patients with COVID-19 in a London NHS Trust: a retrospective cohort study	Clin Infect Dis	2.25-4.05	2020 Aug 7	32766823	614	Lodon
40	A. Beltr an-Corbellini	A cute-onset smell and taste disorders in the context of COVID-19: apilot multicentre polymerase chain reaction based case–control study	European journal of neurology	3.23-3.25	2020 Apr 22	32320508	79	Madrid, Spain
41	Jan C Luers	Olfactory and Gustatory Dysfunction in Coronavirus Disease 19 (COVID-19)	Clin Infect Dis	3.22-3.28	2020 Nov 19	32357210	72	Cologne, Germany
42	Jerome R Lechien	Clinical and Epidemiological Characteristics of 1,420 European Patients with mild-to-moderate Coronavirus Disease 2019	J Intern Med	3.22-4.10	2020 Sep(Epub 2020 Jun 17)	32352202	1420	French Italian Spanish Belgian Swiss
43	Jerome R Lechien	Olfactory and gustatory dysfunctions as a clinical presentation of mild-to-moderate forms of the coronavirus disease (COVID-19): a multicenter European study	Eur Arch Otorhinolaryngol	before 4.6	2020 Aug	32253535	417	Europe (12 hospitals in Belgium, France, Italy, Spain)
44	Young BE	Epidemiologic Features and Clinical Course of Patients Infected With SARS-CoV-2 in Singapore	JAMA	1.23-2.03	2020 Apr 21	32125362	18	Singapore
45	T.Klopfenstein	Features of anosmia in COVID-19	Med Mal Infect	3.01-3.17	Epub 2020 Apr 17	32305563	114	France
46	Lescure FX	Clinical and virological data of the first cases of COVID-19 in Europe: a case series	Lancet Infect Dis	1.24-1.29	2020 Jun	32224310	5	France
47	Davide Colombi	Well-aerated Lung on Admitting Chest CT to Predict Adverse Outcome in COVID-19 Pneumonia	Radiology	2.17-3.10	2020 Aug	32301647	236	Italy
48	Christopher M Petrilli,	Factors associated with hospital admission and critical illness among 5279 people with coronavirus disease 2019 in New York City: prospective cohort study	BMJ	3.01-4.08	2020 May 22	32444366	2729	New York 4.2
				note: *1.02 represents January 2
