# Supplementary material for: Differential COVID-19 Symptoms Given Pandemic Locations, Time, and Comorbidities During the Early Pandemic
Source: Front Med (Lausanne). 2022 Jan 28;9:770031. doi: 10.3389/fmed.2022.770031 (PMC8831795; doi:10.3389/fmed.2022.770031)
Supplement: Supplementary file 2 [file Table_2.xlsx]

## Sheet: Supplementary File 2
						Coronavirus symptoms
Region	Date	Cases	Median age	Female	Smoker	Fever	Cough	Dyspnea	Myalgia	Chills	Sore throat	Headache	Loss of smell	Loss of taste	Rhinorrhea	Nasal Congestion	Diarrhea	Stomach ache	Nausea and/or vomiting	Fatigue	Haemoptysis	Link	Title
China	2019.12-2020.1.26	52	59.7	0.33	0.04	0.98	0.77	0.635	0.115			0.06			0.06				0.04			https://www.ncbi.nlm.nih.gov/pmc/articles/PMC7102538/	Clinical course and outcomes of critically ill patients with SARS-CoV-2 pneumonia in Wuhan, China: a single-centered, retrospective, observational study
China	1.02	41	49	0.27	0.07	0.98	0.76	0.55	0.44			0.08					0.03					https://www.thelancet.com/journals/lancet/article/PIIS0140-6736(20)30183-5/fulltext	Clinical features of patients infected with 2019 novel coronavirus in Wuhan, China
China 552 hospital	before1.29	1099	47	0.419	never85.4%,current12.6%,former1.9%	0.887	0.678	18.7%(shortness of breath)	0.149	0.115	0.139	0.136				0.048	0.038		0.05	0.381		https://pubmed.ncbi.nlm.nih.gov/32109013/?from_term	Clinical Characteristics of Coronavirus Disease 2019 in China
China Wuhan	1.20-1.31	9	29.9	1		0.778	0.444		0.333		0.222											https://www.thelancet.com/journals/lancet/article/PIIS0140-6736(20)30360-3/fulltext	Clinical characteristics and intrauterine vertical transmission potential of COVID-19 infection in nine pregnant women: a retrospective review of medical records
China	1.16-2.19	214	52.7	0.593		0.617	0.5				0.145	0.131	5.1%（Hyposmia）	5.6%（hypogeusia ）			0.192					https://pubmed.ncbi.nlm.nih.gov/32320129/?from_term=COVID-19+smell+taste&from_pos=10	Explanation for COVID-19 Infection Neurological Damage and Reactivations
China Wuhan	1.01-1.20	99	55.5	0.32		0.83	0.82	31%(shortness of breath)	0.11		0.05	0.08			0.04		0.02		0.01			https://www.thelancet.com/journals/lancet/article/PIIS0140-6736(20)30211-7/fulltext	Epidemiological and clinical characteristics of 99 cases of 2019 novel coronavirus pneumonia in Wuhan, China: a descriptive study
China Wuhan	1.01-1.28	138	56	0.457		0.986	0.594		0.348		0.174	0.065					0.101		0.138	0.696		https://jamanetwork.com/journals/jama/fullarticle/2761044	Clinical Characteristics of 138 Hospitalized Patients With 2019 Novel Coronavirus–Infected Pneumonia in Wuhan, China
China Wuhan	1.16-2.13	140	57	0.493		0.917	0.75										0.129		0.223	0.75		https://pubmed.ncbi.nlm.nih.gov/32077115/?from_term=Clinical+characteristics+of+140+patients+infected+with+SARS-CoV-2+in+Wuhan%2C+China+&from_filter=ds1.y_10&from_pos=1	Clinical Characteristics of 140 Patients Infected With SARS-CoV-2 in Wuhan, China
China Beijing	2.01	262	47.5	0.515		0.821	0.458	0.069	0.263			0.065										https://pubmed.ncbi.nlm.nih.gov/32112886/?from_term=COVID-19+symptom&from_page=2&from_pos=6	Characteristics of COVID-19 Infection in Beijing
China Summary	2.24-3.1	1556		0.425		0.856	0.687		0.156		0.124	0.114	May exist		0.037		0.053		0.068	0.394		https://journals.sagepub.com/doi/10.1177/0145561320920762?url_ver=Z39.88-2003&rfr_id=ori:rid:crossref.org&rfr_dat=cr_pub 0www.ncbi.nlm.nih.gov	Clinical Presentation of COVID-19: A Systematic Review Focusing on Upper Airway Symptoms
China	1.1-2.29	60	44.10 ± 16.00	0.4359		0.8833	0.5667		0.15			0.25	0.0333	0.0667			0.1333	0.1333	0.1333	0.2667		https://pubmed.ncbi.nlm.nih.gov/32838240/	Cerebral Micro-Structural Changes in COVID-19 Patients - An MRI-based 3-month Follow-up Study.
South Korea	1.19-2.17	28	40	0.464		0.25	0.286				0.286						0.107					https://pubmed.ncbi.nlm.nih.gov/32242348/?from_term=%28%28COVID-19%29+AND+%28South+Korea%29%29+AND+%28symptom%29&from_sort=&from_pos=7	Clinical Course and Outcomes of Patients With Severe Acute Respiratory Syndrome Coronavirus 2 Infection: A Preliminary Report of the First 28 Patients From the Korean Cohort Study on COVID-19
South Korea	3.12-3.16	172		0.616		0.116	0.401	0.041	0.314	0.18	0.18	0.314	39.5% hyposmia	33.7% hypogesusia	0.262	0.343	0.157	0.029	0.053	0.267	0.006	https://www.clinicalmicrobiologyandinfection.com/article/S1198-743X(20)30268-8/pdf	Clinical characteristics of asymptomatic and symptomatic patients with mild COVID-19	Of the 213 individuals with COVID-19, 41 (19.2%) were asymptomatic until admission.
Japan	2.13-2.25	6		0.1667		0.8333	0.33			0.5	0.1667	0.1667					0.1667	0.1667		0.1667		https://academic.oup.com/jid/advance-article/doi/10.1093/infdis/jiaa244/5831988	Clinical characteristics of patients with COVID-19 in Japan: a single-center case series
Iran	3.12-3.17	10069	32.5±8.6 (7-78)	0.7113	0.1832								0.609	80.38%（olfactory and gustatory dysfunctions）								https://www.ncbi.nlm.nih.gov/pmc/articles/PMC7500422/	Coincidence of COVID-19 epidemic and olfactory dysfunction outbreak in Iran
Tehran, Iran	3.21-3.23 or 03.31-04.05	60	0.3333			0.4677	0.58	0.52	0.08	0.03		0.37	0.58									https://onlinelibrary.wiley.com/doi/abs/10.1002/alr.22587	Smell dysfunction: a biomarker for COVID‐19
Singapore	1.23-2.03	18	47	0.5		0.72	0.83	0.11			0.61				0.06		0.17					https://jamanetwork.com/journals/jama/article-abstract/2762688	Epidemiologic Features and Clinical Course of Patients Infected With SARS-CoV-2 in Singapore
Italy	3.11-3.29	79	45	0.443		0.9	0.66	0.19	23%(Arthralgia or myalgia)				0.24				0.15					https://pubmed.ncbi.nlm.nih.gov/32354990/	Outcomes of COVID-19 in 79 patients with IBD in Italy: an IG-IBD study
Italy Sassari	3.31-4.6	72	49.2 ± 13.7	0.625		0.958	0.833				0.514	0.416	0.6111	0.5417	0.181	0.153		0.111				https://onlinelibrary.wiley.com/doi/full/10.1002/hed.26204	Objective evaluation of anosmia and ageusia in COVID‐19 patients: Single‐center experience on 72 cases
Italy	3.19-3.22	202	56	0.52	never68.8%,ever31.2%	0.559	0.604	0.411	0.446		0.312	0.426			0.361		0.436			0.683		https://jamanetwork.com/journals/jama/fullarticle/2765183	Alterations in Smell or Taste in Mildly Symptomatic Outpatients With SARS-CoV-2 Infection
Italy Milan	before 3.19	59		0.322		0.728	0.373	0.254			0.017	0.034						0.085		0.017		https://academic.oup.com/cid/advance-article/doi/10.1093/cid/ciaa330/5811989	Self-reported Olfactory and Taste Disorders in Patients With Severe Acute Respiratory Coronavirus 2 Infection: A Cross-sectional Study
Italy Sassari	4.9-4.10	33	51.8	0.666									0.5152	0.5152								https://onlinelibrary.wiley.com/doi/full/10.1002/hed.26228	Validation of a self‐administered olfactory and gustatory test for the remotely evaluation of COVID‐19 patients in home quarantine
Italy	3.10-3.30	355	50	163/355(45.9%)		0.721	0.479	0.217					0.6676	0.662			0.197			0.403		https://pubmed.ncbi.nlm.nih.gov/32524707/	Smell and taste disorders during COVID-19 outbreak: Cross-sectional study on 355 patients.
Italy		108	59	0.43		0.92	0.63	0.42			0.14	0.43	0.37	0.61			0.51					https://pubmed.ncbi.nlm.nih.gov/32617738/	Early neurological manifestations of hospitalized COVID-19 patients.
Italy	4.16-5.2	300	43.6 ± 12.2	0.75		0.68	0.317	0.103	0.427		0.08	0.443				0.09	0.233		0.117	0.363		https://pubmed.ncbi.nlm.nih.gov/32605666/	Remote psychophysical evaluation of olfactory and gustatory functions in early-stage coronavirus disease 2019 patients: the Bologna experience of 300 cases.
Italy		121	46.7	0.595		0.735	0.628		0.38				0.413	0.371		0.157				0.685		https://pubmed.ncbi.nlm.nih.gov/32516656/	Clinical characteristics associated with persistent olfactory and taste alterations in COVID-19: A preliminary report on 121 patients
Italy	from March	179	41.0 ± (11.9)	0.497	0.167	0.614	0.413		0.469			0.408					0.251	0.112	0.123	0.385		https://pubmed.ncbi.nlm.nih.gov/32710639/	A structural equation model to examine the clinical features of mild-to-moderate COVID-19: A multicenter Italian study.
Italy	2.17-3.10	236	68	0.25	unknow66%,never21%,current3%,former10%	0.97	0.61	0.36												0.12		https://pubmed.ncbi.nlm.nih.gov/32301647/?from_single_result	Well-aerated Lung on Admitting Chest CT to Predict Adverse Outcome in COVID-19 Pneumonia
UK（166 UK hospitals）	2.06-4.19	20133	73	0.4		0.716	0.689	0.712									0.204	0.102	0.198			https://www.bmj.com/content/369/bmj.m1985	eatures of 20 133 UK patients in hospital with covid-19 using the ISARIC WHO Clinical Characterisation Protocol: prospective observational cohort study
Lodon	2.25-4.05	520	67	0.38				71% having a SaO2 <94%									0.32		0.32			https://www.imperial.ac.uk/mrc-global-infectious-disease-analysis/covid-19/report-17-clinical/	Report 17 - Clinical characteristics and predictors of outcomes of hospitalised patients with COVID-19 in a London NHS Trust: a retrospective cohort study
Madrid, Spain	3.23-3.25	79	61.6	0.392	0.241								0.316	0.354		0.0051						https://pubmed.ncbi.nlm.nih.gov/32320508/	cute-onset smell and taste disorders in the context of COVID-19: apilot multicentre polymerase chain reaction based case–control study
Cologne, Germany	3.22-3.28	72	male40.74±14.21 female35.87±12.6	0.431		0.5	0.75		0.708		0.625	0.778	0.736	0.694	0.556		0.306					https://pubmed.ncbi.nlm.nih.gov/32357210/?from_term=%28%28COVID-19%29+AND+%28olfactory%29%29+AND+%28gustatory%29&from_pos=2取消链接修改	Olfactory and Gustatory Dysfunction in Coronavirus Disease 19 (COVID-19)
French Italian Spanish Belgian Swiss	3.22-4.10	1420	39.17	0.677		0.454	0.632		0.625		0.529	0.703	0.702	0.542	0.601	0.678				0.633		https://onlinelibrary.wiley.com/doi/epdf/10.1111/joim.13089	Clinical and Epidemiological Characteristics of 1,420 European Patients with mild-to-moderate Coronavirus Disease 2019
Europe	before 4.6	417	36.9±11.4years (range 19–77)	63.07%（M154/F263）	0.134								79.6%（11.8%病例嗅觉障碍为首发症状）	0.88								https://link.springer.com/article/10.1007/s00405-020-05965-1	Olfactory and gustatory dysfunctions as a clinical presentation of mild-to-moderate forms of the coronavirus disease (COVID-19): a multicenter European study
USA	1.20-2.5	12	53	0.333		0.75	1	0.083			0.083	0.25			0.083		0.25		0.083	0.417		https://pubmed.ncbi.nlm.nih.gov/32327757/?from_single_result	Clinical and Virologic Characteristics of the First 12 Patients With Coronavirus Disease 2019 (COVID-19) in the United States
New York	3.3-3.27	393	62.2	0.394		0.771	0.794	0.565	0.238								0.237		0.191			https://pubmed.ncbi.nlm.nih.gov/32302078/?from_term=Clinical+Characteristics+of+Covid-19+in+New+York+City&from_pos=1	Clinical Characteristics of Covid-19 in New York City
USA New York	3.9-3.22	200	64	0.51	never67.5% former of current 32.5%	0.86	0.765	0.68	0.305		0.1	0.2			0.185		0.33		0.175			https://sci-hub.tw//10.1016/j.metabol.2020.154262	Severe obesity is associated with higher in-hospital mortality in a cohort of patients with COVID-19 in the Bronx, New York
USA New York	3.10-3.21	278	18-30(11%)、31-50（25%）、51-70（37%）、>70(27%)	0.48													0.61		0.58			https://www.ncbi.nlm.nih.gov/pmc/articles/PMC7152871/pdf/main.pdf	Gastrointestinal Symptoms and COVID-19: Case-Control Study From the United States
USA Califonia	3.31-4.3	59	18-80	0.492		0.695	0.661	0.542	0.627		0.322	0.661	0.678	0.712	0.305	0.475	0.475		0.271	0.814		https://pubmed.ncbi.nlm.nih.gov/32444366/	Factors associated with hospital admission and critical illness among 5279 people with coronavirus disease 2019 in New York City: prospective cohort study
USA New York	3.15-3.28	735	<18——≥65	0.38	never77.2%,current4.6%,former18.3%	0.368											0.116					https://jamanetwork.com/journals/jama/fullarticle/10.1001/jama.2020.8630	Association of Treatment With Hydroxychloroquine or Azithromycin With In-Hospital Mortality in Patients With COVID-19 in New York State
San Diego, USA	3.3-4.8	128	48.25	0.5234		0.7031	0.875	0.5			0.4297	0.4844	0.5859	0.5469	0.1328	0.2734	0.375			0.7031		https://onlinelibrary.wiley.com/doi/epdf/10.1002/alr.22592	Self-reported olfactory loss associates with outpatient clinical course in Covid-19
US	3.31-4.10	145	40	0.65		0.73	0.54	0.34			0.41	0.64	0.66			0.47			44%(Nausea or diarrhea)			https://pubmed.ncbi.nlm.nih.gov/32363809/	Smell and taste symptom-based predictive model for COVID-19 diagnosis.
US	3.24-4.10	208	47.8	0.692		0.168	0.755	0.154	0.279		0.351	0.62	0.63				0.375	0.135	0.356			https://www.ncbi.nlm.nih.gov/pmc/articles/PMC7426161/	Non-hospitalized Adults with COVID-19 Differ Noticeably from Hospitalized Adults in Their Demographic, Clinical, and Social Characteristics
US		51				0.63	0.73	0.31	0.55		0.43		0.51	0.53		0.49	0.26			0.77		https://academic.oup.com/cid/advance-article/doi/10.1093/cid/ciaa877/5879851	Loss of Smell and Taste Among Healthcare Personnel Screened for Coronavirus 2019.
US	3.3-3.29	102	43	0.49		0.667	0.853	0.431			0.451	0.481	0.667	0.627		0.304	0.333			0.676		https://onlinelibrary.wiley.com/doi/full/10.1002/alr.22579	Association of chemosensory dysfunction and COVID-19 in patients presenting with influenza-like symptoms.
France	3.01-3.17	114	47	0.67	0.11	0.74	0.87	0.39	0.74		0.43	0.82	0.47	0.85	0.57		0.52	0.28	0.41	0.93		https://www.sciencedirect.com/science/article/pii/S0399077X20301104?via%3Dihub#tbl0005	Features of anosmia in COVID-19
France	1.24-1.29	5	47	0.4		0.6	0.8	0.1667									0.1667					https://www.thelancet.com/journals/laninf/article/PIIS1473-3099(20)30200-0/fulltext	Clinical and virological data of the first cases of COVID-19 in Europe: a case series
New York 4.2	3.01-4.02(4.08)	2729	52	0.505	0.052																	https://pubmed.ncbi.nlm.nih.gov/32444366/https://www.medrxiv.org/content/10.1101/2020.04.08.20057794v1	Factors associated with hospitalization and critical illness among 4,103 patients with Covid-19 disease in New York City/Factors associated with hospital admission and critical illness among 5279 people with coronavirus disease 2019 in New York City: prospective cohort study
	Sum	43567
