# Supplementary material for: Differential COVID-19 Symptoms Given Pandemic Locations, Time, and Comorbidities During the Early Pandemic
Source: Front Med (Lausanne). 2022 Jan 28;9:770031. doi: 10.3389/fmed.2022.770031 (PMC8831795; doi:10.3389/fmed.2022.770031)
Supplement: Supplementary file 3 [file Table_3.xlsx]

## Sheet: Supplementary File 3
						Diabetes		Chronic Kidney Failure
Region	Date	Cases	Median age	Female	Smoker	Severe	Non Severe	Severe	Non Severe	Link	Title
Italy 3.10	2.17-3.10	236	68	0.25	unknow66%,never21%,current3%,former10%	0.2	0.11	0.11	0.02	https://pubmed.ncbi.nlm.nih.gov/32301647/?from_single_result	Well-aerated Lung on Admitting Chest CT to Predict Adverse Outcome in COVID-19 Pneumonia
New York 4.2	3.01-4.02	4103	52	0.495		0.252	0.053	0.115	0.087	https://www.medrxiv.org/content/10.1101/2020.04.08.20057794v1	Factors associated with hospitalization and critical illness among 4,103 patients with COVID-19 disease in New York City
California 3.31	3.01-3.31	377	61	0.438		0.398	0.277	0.106	0.136	https://jamanetwork.com/journals/jama/fullarticle/2765303	Characteristics of Hospitalized Adults With COVID-19 in an Integrated Health Care System in California
New York 3.27	3.3-3.27	393	62.2	0.394		0.277	0.24			https://pubmed.ncbi.nlm.nih.gov/32302078/?from_term=Clinical+Characteristics+of+Covid-19+in+New+York+City&from_pos=1	Clinical Characteristics of Covid-19 in New York City
China 1.26	2019.12-2020.1.26	52	59.7	0.33	0.04	0.22	0.1	0.375	0.15	https://www.ncbi.nlm.nih.gov/pmc/articles/PMC7102538/	Clinical course and outcomes of critically ill patients with SARS-CoV-2 pneumonia in Wuhan, China: a single-centered, retrospective, observational study
Wuhan 1.28	1.01-1.28	138	56	0.457		0.222	0.059	0.056	0.02	https://jamanetwork.com/journals/jama/fullarticle/2761044	Clinical Characteristics of 138 Hospitalized Patients With 2019 Novel Coronavirus–Infected Pneumonia in Wuhan, China
China 2.19	before1.29	1099	47	0.419	never85.4%,current12.6%,former1.9%	0.162	0.057	0.017	0.005	https://pubmed.ncbi.nlm.nih.gov/32109013/?from_term	Clinical Characteristics of Coronavirus Disease 2019 in China
